# Supplementary material for: Molecular Characterization of Multidrug-Resistant Escherichia coli from Fecal Samples of Wild Animals
Source: Vet Sci. 2024 Oct 1;11(10):469. doi: 10.3390/vetsci11100469 (PMC11512376; doi:10.3390/vetsci11100469)
Supplement: Supplementary file 1 [file vetsci-11-00469-s001.zip › Supplementary File S1.xlsx]

## Sheet: Folha1
Additional file 1: Phenotypic resistance profiles of E. coli isolates obtained from wild animals
Strain ID	Animal (ID)	Antibiotherapy/Health status	Location of Recovery	Date of Recovery	Phenotype	Multi-drug Resistant	Multi-drug Resistant
AM1	Aegypius monachus (4489/21)	No/Ill	Portalegre	2021-10-04	AMP SXT	+	+
AM3					AMP AUG TET	+	+
CM1	Strix aluco (5119/N903)	Yes/Ill	Vila Real	2021-09-27	AMP AUG NAL CIP TET	+	+
CM3					AMP GEN NAL CIP SXT TET CHL	+	+
CM4					AMP AUG GEN NAL CIP SXT TET CHL	+	+
CM5	Strix aluco (5120/N904)	Yes/Healthy	Vila Real	2021-10-11	AMP SXT	+	+
AC1	Hieraaetus pennatus (5077/D1290)	Yes/Healthy	Vila Real	2021-09-27	AMP AUG GEN NAL CIP SXT TET CHL	+	+
AC2					AMP AUG NAL CIP TET	+	+
AC3					AMP AUG NAL CIP SXT TET CHL	+	+
AC5	Hieraaetus pennatus (5121/D1295)	Yes/Ill	Vila Real	2021-09-27	AMP AUG GEN NAL CIP SXT TET CHL	+	+
AC6					AMP AUG NAL CIP TET	+	+
AC8					AMP AUG GEN NAL CIP SXT CHL	+	+
MM1	Milvus milvus (4923/D1205)	Yes/Healthy	Vila Real	2021-09-27	AMP AUG GEN NAL CIP SXT CHL	+	+
MM2					AMP AUG GEN NAL CIP SXT TET CHL	+	+
MM5	Milvus milvus (4507/21)	Yes/Ill	Castelo Branco	2021-11-16	AMP AUG NAL SXT TET	+	+
MM6					AMP NAL SXT	+	+
MM7					AMP AUG NAL SXT	+	+
MM11	Milvus milvus (4508/21)	Yes/Ill	Castelo Branco	2021-12-14	AMP AUG NAL SXT	+	+
P1	Falco tinnunculus (4873/D1201)	Yes/Healthy	Vila Real	2021-09-27	AMP AUG GEN NAL CIP SXT TET CHL	+	+
P3					AMP AUG NAL SXT TET CHL	+	+
P4					AMP GEN NAL CIP	+	+
P5	Falco tinnunculus (4874/D1202)	No/Healthy	Vila Real	2021-09-27	AMP AUG GEN NAL CIP SXT TET CHL	+	+
P6					AMP AUG GEN NAL CIP	+	+
P7					AMP AUG GEN	-	-
BR1	Bubo bubo (5127/N905)	Yes/Ill	Vila Real	2021-10-11	AMP AUG NAL CIP TET	+	+
BR4					AMP AUG GEN NAL CIP SXT TET CHL	+	+
VV1	Vulpes vulpes (4492/21)	Yes/Ill	Castelo Branco	2021-10-19	AMP CTX ATM GEN NAL CIP	+	+
TA1	Tyto alba (4965/N893)	Yes/Healthy	Vila Real	2021-09-27	AMP AUG NAL CIP TET	+	+
TA9	Tyto alba (4517/21)	No/Ill	Castelo Branco	2021-12-10	AMP AUG NAL SXT	+	+
TA10					AMP NAL SXT	+	+
TA11					AMP AUG CHL	+	+
TA12					AMP AUG NAL SXT	+	+
GF1	Gyps fulvus (4499/21)	No/Ill	Castelo Branco	2021-10-25	AMP AUG CHL	+	+
GF3					AMP CTX FEP CAZ ATM SXT CHL	+	+
Ce1	Ciconia ciconia (4948/O2364)	No/Healthy	Vila Real	2021-10-11	AMP NAL SXT TET CHL	+	+
Ce2					AMP AUG GEN TET	+	+
Ce3					AMP AUG GEN TET	+	+
Ce5	Ciconia ciconia (5029/O2419)	No/Healthy	Vila Real	2021-10-11	AMP ATM NAL SXT TET CHL	+	+
Ce6					AMP GEN TET	+	+
Ce9	Ciconia ciconia (5010/O2405)	No/Healthy	Vila Real	2021-10-11	AMP GEN TET	+	+
Ce10					AMP NAL SXT TET CHL	+	+
E1	Falco columbarius (5016/D1215)	Yes/Healthy	Vila Real	2021-09-27	AMP AUG GEN SXT	+	+
E2					AMP GEN SXT	+	+
OC1	Erinaceus europaeus (4987/M518)	Yes/Healthy	Vila Real	2021-10-04	AMP NAL CIP SXT TET CHL	+	+
OC3					AMP AUG NAL CIP TET	+	+
OC5	Erinaceus europaeus (5059/M521)	No/Healthy	Vila Real	2021-10-04	AMP TET	+	+
OC6					AMP NAL CIP	+	+
OC8					AMP	-	-
OC9	Erinaceus europaeus (5046/M528)	No/Healthy	Vila Real	2021-10-04	AMP	-	-
OC10	Erinaceus europaeus (5045/M525)	No/Healthy	Vila Real	2021-10-04	AMP SXT CHL	+	+
OC11					AMP NAL CIP TET	+	+
OC12					AMP SXT CHL	+	+
OC14	Erinaceus europaeus (4927/M511)	No/Healthy	Vila Real	2021-10-04	AMP NAL SXT CHL	+	+
OC15					AMP NAL SXT TET CHL	+	+
OC17					AMP NAL CIP	+	+
OC18	Erinaceus europaeus (4813/M498)	No/Healthy	Vila Real	2021-10-04	AMP AUG GEN CIP SXT	+	+
OC19					AMP AUG NAL CIP SXT	+	+
OC20					AMP TET	+	+
OC21					AMP AUG TET	+	+
OC22	Erinaceus europaeus (4906/M508)	No/Healthy	Vila Real	2021-10-04	AMP NAL SXT TET CHL	+	+
OC23					AMP AUG NAL CIP SXT TET CHL	+	+
OC25					AMP NAL CIP TET	+	+
OC26	Erinaceus europaeus (5072/M353)	No/Healthy	Vila Real	2021-10-04	AMP AUG NAL CIP TET	+	+
OC30	Erinaceus europaeus (5073/M534)	No/Healthy	Vila Real	2021-10-04	AMP AUG NAL CIP TET	+	+
OC34	Erinaceus europaeus (4908/M509)	No/Healthy	Vila Real	2021-10-04	AMP AUG NAL CIP TET	+	+
OC35					AMP NAL CIP TET	+	+
OC38	Erinaceus europaeus (5129/M538)	No/Healthy	Vila Real	2021-10-11	AMP NAL CIP SXT TET CHL	+	+
OC42	Erinaceus europaeus (4515/21)	Yes/Ill	Castelo Branco	2021-12-02	Sensible	-	-
OC43					Sensible	-	-
OC44					AUG	-	-
AR1	Alectoris rufa (4503/21)	No/Ill	Castelo Branco	2021-10-29	AMP AUG SXT TET CHL	+	+
AR3					AMP AUG SXT CHL	+	+
BB1	Buteo buteo (4487/21)	Yes/Ill	Castelo Branco	2021-10-04	AMP NAL CIP	+	+
BB2					AMP NAL CIP TET	+	+
BB3					AMP FOX NAL CIP SXT TET	+	+
BB4					AMP	-	-
CN1	Bubo scandiacus (5039/N900)	Yes/Healthy	Vila Real	2021-10-11	AMP AUG	-	-
CN3					AMP AUG NAL CIP	+	+
J4	Sus scrofa (3SS)	NA	Guarda	2020-01-12	AMP	-	-
J10					Sensible	-	-
J5	Sus scrofa (10P)	NA	Guarda	2020-02-22	AMP SXT	+	+
J8					Sensible	-	-
J11	Sus scrofa (1SS)	NA	Guarda	2020-01-12	Sensible	-	-
J13	Sus scrofa (1P)	NA	Guarda	2020-02-22	Sensible	-	-
J20					Sensible	-	-
J15	Sus scrofa (3P)	NA	Guarda	2020-02-22	Sensible	-	-
J17	Sus scrofa (4P)	NA	Guarda	2020-02-22	CIP	-	-
J18					Sensible	-	-
J25	Sus scrofa (9A)	NA	Guarda	2020-01-18	Sensible	-	-
J26					Sensible	-	-
J29	Sus scrofa (2A)	NA	Guarda	2020-01-18	Sensible	-	-
J30					Sensible	-	-
J33	Sus scrofa (5A)	NA	Guarda	2020-01-18	Sensible	-	-
J37	Sus scrofa (5F)	NA	Guarda	2020-01-11	Sensible	-	-
J38					Sensible	-	-
J41	Sus scrofa (10F)	NA	Guarda	2020-01-11	Sensible	-	-
J42					Sensible	-	-
J49	Sus scrofa (68HEV)	NA	Setúbal	2022-01-06	AMP SXT	+	+
J50					AMP SXT	+	+
J57	Sus scrofa (66HEV)	NA	Setúbal	2022-01-06	AMP SXT	+	+
J58					AMP SXT	+	+
J61	Sus scrofa (108HEV)	NA	Castelo Branco	2022-02-20	AMP TET	+	+
J63					AMP TET	-	-
J65	Sus scrofa (14HEV)	NA	Vila Real	2021-11-13	AMP SXT	+	+
J67	Sus scrofa (8HEV)	NA	Castelo Branco	2021-10-16	AMP SXT	+	+
J68					AMP SXT TET	+	+
J71	Sus scrofa (119HEV)	NA	Castelo Branco	2022-02-27	AMP	-	-
J75	Sus scrofa (5HEV)	NA	Castelo Branco	2021-10-16	AMP	-	-
J81	Sus scrofa (1HEV)	NA	Castelo Branco	2021-10-15	AMP	-	-
J85	Sus scrofa (45HEV)	NA	Portalegre	2021-12-08	AMP SXT TET	+	+
J97	Sus scrofa (109HEV)	NA	Castelo Branco	2022-02-26	AMP CHL	+	+
J106	Sus scrofa (4HEV)	NA	Castelo Branco	2021-10-16	AMP	-	-
J107	Sus scrofa (54HEV)	NA	Castelo Branco	2021-12-18	AMP	-	-
J113	Sus scrofa (100HEV)	NA	Castelo Branco	2022-02-20	AMP	-	-
J116					AMP SXT	+	+
J119	Sus scrofa (71HEV)	NA	Portalegre	2022-01-08	AMP	-	-
J120					AMP TET	+	+
J128	Sus scrofa (10HEV)	NA	Vila Real	2022-01-12	AMP SXT	+	+
J132	Sus scrofa (74HEV)	NA	Portalegre	2022-01-08	AMP	-	-
J136	Sus scrofa (113HEV)	NA	Castelo Branco	2022-02-26	AMP TET	+	+
J137					AMP AUG	-	+
J138	Sus scrofa (118HEV)	NA	Castelo Branco	2022-02-27	AMP TET	+	+
J141					AMP	-	-
J143	Sus scrofa (122HEV)	NA	Castelo Branco	2022-02-28	AMP SXT	+	+
J147	Sus scrofa (121HEV)	NA	Castelo Branco	2022-02-28	AMP SXT	+	+
J149					AMP SXT TET	+	+
J150					AMP SXT	+	+
J152	Sus scrofa (105HEV)	NA	Castelo Branco	2022-02-20	AMP SXT	+	+
