# Supplementary material for: Molecular Characterization of Multidrug-Resistant Escherichia coli from Fecal Samples of Wild Animals
Source: Vet Sci. 2024 Oct 1;11(10):469. doi: 10.3390/vetsci11100469 (PMC11512376; doi:10.3390/vetsci11100469)
Supplement: Supplementary file 1 [file vetsci-11-00469-s001.zip › Supplementary File S2.xlsx]

## Sheet: Folha1
Additional file 2: Virulence genes data of 29 selected E. coli isolates from wild animals
Strain ID	Accession no	Virulence genes
		Adherence	Iron uptake	Toxin	Secretion System
AC1	SAMN37007331	fimA,B,C,D,E,F,G,H,I; ompA; fdeC; yagV/ecpE; yagW/ecpD; yagX/ecpC; yagY/ecpB; yagZ/ecpA; ykgK/ecpR	entA,B,C,D,E,F,S; fepA,B,C,D,G; fes; fyuA; iroB,C,D,E,N; irp1,2; iucA,B,C,D; ybtA,E,P,Q,S,T,U,X		espL1; espX1,4,5; gspC,D,E,F,G,H,I,J,K,L,M
AC2	SAMN37007332	fimA,B,C,D,E,F,G,H,I; ompA; fdeC; yagV/ecpE; yagW/ecpD; yagX/ecpC; yagY/ecpB; yagZ/ecpA; ykgK/ecpR	entA,B,C,D,E,F,S; fepA,B,C,D,G; fes; iroB,C,D,E,N		espL1; espX1,4,5; gspC,D,E,F,G,H,I,J,K,L,M
AC3	SAMN37007333	aslA; fimA,B,C,D,E,F,G,H,I; ompA; fdeC; yagV/ecpE; yagW/ecpD; yagX/ecpC; yagY/ecpB; yagZ/ecpA; ykgK/ecpR	entA,B,C,D,E,F,S; fepA,B,C,D,G; fes; iroB,C,D,E,N; iucA,B,C,D; ybtA,T	astA	espL1,4; espX4,5; gspC,D,E,F,G,H,I,J,K,L,M
AC6	SAMN37007335	fimA,B,C,D,E,F,G,H,I; ompA; fdeC; yagV/ecpE; yagW/ecpD; yagX/ecpC; yagY/ecpB; yagZ/ecpA; ykgK/ecpR	entA,B,C,D,E,F,S; fepA,B,C,D,G; fes; fyuA; iroB,C,D,E,N; irp1,2; iucA,B,C,D; ybtA,E,P,Q,S,T,U,X		espL1; espX1,4,5; gspC,D,E,F,G,H,I,J,K,L,M
AM3	SAMN37007325	aslA; fimA,B,C,D,E,F,G,H,I; ompA; fdeC; yagV/ecpE; yagW/ecpD; yagX/ecpC; yagY/ecpB; yagZ/ecpA; ykgK/ecpR	entA,B,C,D,E,F,S; fepA,B,C,D,G; fes; iroD		espL1; espX1; gspC,D,E,F,G,H,I,J,K,L,M
BR1	SAMN37007360	fimA,B,C,D,E,F,G,H,I; ompA; pic; fdeC; yagV/ecpE; yagW/ecpD; yagX/ecpC; yagY/ecpB; yagZ/ecpA; ykgK/ecpR	entA,B,C,D,E,F,S; fepA,B,C,D,G; fes	astA	espL1; espX1,4,5; gspC,D,E,F,G,H,I,J,K,L,M
BR4	SAMN37007361	fimA,B,C,D,E,F,G,H,I; ompA; pic; fdeC; yagV/ecpE; yagW/ecpD; yagX/ecpC; yagY/ecpB; yagZ/ecpA; ykgK/ecpR	entA,B,C,D,E,F,S; fepA,B,C,D,G; fes		espL1; espX1,4,5; gspC,D,E,F,G,H,I,J,K,L,M
CM1	SAMN37007336	fimA,B,C,D,E,F,G,H,I; ompA; fdeC; yagV/ecpE; yagW/ecpD; yagX/ecpC; yagY/ecpB; yagZ/ecpA; ykgK/ecpR	entA,B,C,D,E,F,S; fepA,B,C,D,G; fes; iroB,C,D,E,N		espL1; espX1,4,5; gspC,D,E,F,G,H,I,J,K,L,M
CM3	SAMN37007337	fimA,B,C,D,E,F,G,H,I; ompA; pic; fdeC; yagV/ecpE; yagW/ecpD; yagX/ecpC; yagY/ecpB; yagZ/ecpA; ykgK/ecpR	entA,B,C,D,E,F,S; fepA,B,C,D,G; fes	astA	espL1; espX1,4,5; gspC,D,E,F,G,H,I,J,K,L,M
CN3	SAMN37007362	aslA; fimA,B,C,D,E,F,G,H,I; ompA; yagV/ecpE; yagW/ecpD; yagX/ecpC; yagY/ecpB; yagZ/ecpA; ykgK/ecpR	entA,B,C,D,E,F,S; fepA,B,C,D,G; fes; iroB,C,D,E,N; iucA,B,C,D; ybtA,S,T,U		espL1; espX1,4,5; gspC,D,E,G,H,I,J,K,L,M
E1	SAMN37007338	fimB,C,D,E,F,G,H,I; ompA; fdeC; yagV/ecpE; yagW/ecpD; yagX/ecpC; yagY/ecpB; yagZ/ecpA; ykgK/ecpR	entA,B,C,D,E,F,S; fepA,B,C,D,G; fes; iroB,C,D,E,N		espL1,4; espX1,4,5
E2	SAMN37007339	fimA,B,C,D,E,F,G,H,I; gtrA; ompA; fdeC; yagV/ecpE; yagW/ecpD; yagX/ecpC; yagY/ecpB; yagZ/ecpA; ykgK/ecpR	entA,B,C,D,E,F,S; fepA,B,C,D,G; fes	astA	espL1; espX1,4,5; gspC,D,E,F,G,H,I,J,K,L,M
GF3	SAMN42001311	aslA; fimA,B,C,D,E,F,G,H,I; ompA; fdeC; yagV/ecpE; yagW/ecpD; yagX/ecpC; yagY/ecpB; yagZ/ecpA; ykgK/ecpR	entA,B,C,D,E,F,S; fepA,B,C,D,G; fes; iroB,C,D,E,N; iucA,B,C,D		espL1,4; espX1,4,5; espR1,4; espY1,2,3,4; gspC,D,E,F,G,H,I,J,K,L,M
MM1	SAMN37007340	fimA,B,C,D,E,F,G,H,I; ompA; pic; fdeC; yagV/ecpE; yagW/ecpD; yagX/ecpC; yagY/ecpB; yagZ/ecpA; ykgK/ecpR	entA,B,C,D,E,F,S; fepA,B,C,D,G; fes	astA	espL1; espX1,4,5; gspC,D,E,F,G,H,I,J,K,L,M
MM2	SAMN37007341	fimA,B,C,D,E,F,G,H,I; ompA; pic; fdeC; yagV/ecpE; yagW/ecpD; yagX/ecpC; yagY/ecpB; yagZ/ecpA; ykgK/ecpR	entA,B,C,D,E,F,S; fepA,B,C,D,G; fes	astA	espL1; espX1,4,5; gspC,D,E,F,G,H,I,J,K,L,M
J5	SAMN37007368	fimA,B,C,D,E,F,G,H,I; ompA; fdeC; yagV/ecpE; yagW/ecpD; yagX/ecpC; yagY/ecpB; yagZ/ecpA; ykgK/ecpR	entA,B,C,D,E,F,S; fepA,B,C,D,G; fes; iroB,C,D,E,N; iucA,B,C,D		espL1; espX1,4,5; gspC,D,E,F,G,H,I,J,K,L,M
P3	SAMN37007343	fimA,B,C,D,E,F,G,H,I; ompA; fdeC; yagV/ecpE; yagW/ecpD; yagX/ecpC; yagY/ecpB; yagZ/ecpA; ykgK/ecpR	entA,B,C,D,E,F,S; fepA,B,C,D,G; fes; fyuA; iroB,C,D,E,N; irp1,2; iucA,B,C,D; ybtA,E,P,Q,S,T,U,X		espL1; espX1,4,5; gspC,D,E,F,G,H,I,J,K,L,M
P5	SAMN37007344	fimA,B,C,D,E,F,G,H,I; ompA; pic; fdeC; yagV/ecpE; yagW/ecpD; yagX/ecpC; yagY/ecpB; yagZ/ecpA; ykgK/ecpR	entA,B,C,D,E,F,S; fepA,B,C,D,G; fes	astA	espL1; espX1,4,5; gspC,D,E,F,G,H,I,J,K,L,M
P6	SAMN37007345	aslA; fimA,B,C,D,E,F,G,H,I; kpsD,M; ompA; fdeC; sfaX; yagV/ecpE; yagW/ecpD; yagX/ecpC; yagY/ecpB; yagZ/ecpA; ykgK/ecpR	chuS,T,U,V,W,X,Y; entA,B,C,E,F,S; fepA,B,C,D,G; fes; iroE; iucA,B,C,D; shuA	astA	espL1; espR1; espX4; espY2; gspC,D,E,F,G,H,I,J,K,L,M
OC6	SAMN37007350	fimA,B,C,D,E,F,G,H,I; ompA; fdeC; yagV/ecpE; yagW/ecpD; yagX/ecpC; yagY/ecpB; yagZ/ecpA; ykgK/ecpR	entA,B,C,D,E,F,S; fepA,B,C,D,G; fes; iroB,C,D,E,N; iucA,B,C,D		espL1; espX1,4,5; gspC,D,E,F,G,H,I,J,K,L,M
OC10	SAMN37007351	fimA,B,C,D,E,F,G,H,I; ompA; fdeC; yagV/ecpE; yagW/ecpD; yagX/ecpC; yagY/ecpB; yagZ/ecpA; ykgK/ecpR	entA,B,C,D,E,F,S; fepA,B,C,D,G; fes; iroB,C,D,E,N; iucA,B,C,D		espL1; espX1,4,5; gspC,D,E,F,G,H,I,J,K,L,M
OC14	SAMN37007353	fimA,B,C,D,E,F,G,H,I; ompA; fdeC; yagV/ecpE; yagW/ecpD; yagX/ecpC; yagY/ecpB; yagZ/ecpA; ykgK/ecpR	entA,B,C,D,E,F,S; fepA,B,C,D,G; fes; fyuA; iroB,C,D,E,N; irp1,2; iucA,B,C,D; ybtA,E,P,Q,S,T,U,X		espL1; espX1,4,5; gspC,D,E,F,G,H,I,J,K,L,M
OC15	SAMN37007354	fimA,B,C,D,E,F,G,H,I; ompA; fdeC; yagV/ecpE; yagW/ecpD; yagX/ecpC; yagY/ecpB; yagZ/ecpA; ykgK/ecpR	entA,B,C,D,E,F,S; fepA,B,C,D,G; fes; fyuA; iroB,C,D,E,N; irp1,2; iucA,B,C,D; ybtA,E,P,Q,S,T,U,X		espL1; espX1,4,5; gspC,D,E,F,G,H,I,J,K,L,M
OC19	SAMN37007355	fimA,B,C,D,E,F,G,H,I; ompA; fdeC; yagV/ecpE; yagW/ecpD; yagX/ecpC; yagY/ecpB; yagZ/ecpA; ykgK/ecpR	entA,B,C,D,E,F,S; fepA,B,C,D,G; fes; iroB,C,D,E,N; iucA,B,C,D	astA	espL1; espX1,4,5; gspC,D,E,F,G,H,I,J,K,L,M
OC22	SAMN37007356	fimA,B,C,D,E,F,G,H,I; ompA; fdeC; yagV/ecpE; yagW/ecpD; yagX/ecpC; yagY/ecpB; yagZ/ecpA; ykgK/ecpR	entA,B,C,D,E,F,S; fepA,B,C,D,G; fes; fyuA; iroB,C,D,E,N; irp1,2; iucA,B,C,D; ybtA,E,P,Q,S,T,U,X		espL1; espX1,4,5; gspC,D,E,F,G,H,I,J,K,L,M
OC23	SAMN37007357	aslA; fimA,B,C,D,E,F,G,H,I; ompA; fdeC; yagV/ecpE; yagW/ecpD; yagX/ecpC; yagY/ecpB; yagZ/ecpA; ykgK/ecpR	entA,B,C,D,E,F,S; fepA,B,C,D,G; fes; iroB,C,D,E,N; iucA,B,C,D		espL1,4; espX4,5; gspC,D,E,F,G,H,I,J,K,L,M
OC26	SAMN37007358	fimA,B,C,D,E,F,G,H,I; ompA; fdeC; yagV/ecpE; yagW/ecpD; yagX/ecpC; yagY/ecpB; yagZ/ecpA; ykgK/ecpR	entA,B,C,D,E,F,S; fepA,B,C,D,G; fes; iroB,C,D,E,N		espL1; espX1,4,5; gspC,D,E,F,G,H,I,J,K,L,M
TA1	SAMN37007346	fimA,B,C,D,E,F,G,H,I; ompA; fdeC; yagV/ecpE; yagW/ecpD; yagX/ecpC; yagY/ecpB; yagZ/ecpA; ykgK/ecpR	entA,B,C,D,E,F,S; fepA,B,C,D,G; fes; iroB,C,D,E,N		espL1; espX1,4,5; gspC,D,E,F,G,H,I,J,K,L,M
VV1	SAMN37007364	fimA,B,C,D,E,F,G,H,I; ompA; fdeC; yagV/ecpE; yagW/ecpD; yagX/ecpC; yagY/ecpB; yagZ/ecpA; ykgK/ecpR	entA,B,C,D,E,F,S; fepA,B,C,D,G; fes; fyuA; iroB,C,D,E,N; irp1,2; ybtA,E,P,Q,S,T,U,X		espL1; espX1,4,5; gspC,D,E,F,G,H,I,J,K,L,M
